# Supplementary material for: The Photoperiod Regulates Granulosa Cell Apoptosis through the FSH-Nodal/ALK7 Signaling Pathway in Phodopus sungorus
Source: Animals (Basel). 2022 Dec 16;12(24):3570. doi: 10.3390/ani12243570 (PMC9774567; doi:10.3390/ani12243570)
Supplement: Supplementary file 1 [file animals-12-03570-s001.zip]

Archive with 2 entries (2 files):
- animals-2017514-supplementary-minor/animals-2017514-original WB figures.pdf
- animals-2017514-supplementary-minor/Supplementary Files.pdf
